# Supplementary material for: Acute Shear Stress Induces TWIST-Mediated EndMT in Venous Endothelial Cells and Human Long Saphenous Veins
Source: Cells. 2025 Sep 2;14(17):1369. doi: 10.3390/cells14171369 (PMC12428368; doi:10.3390/cells14171369)
Supplement: Supplementary file 1 [file cells-14-01369-s001.zip]

Archive with 1 entries (1 files):
- cells-3713546-supplementary.pdf
